# Supplementary material for: Evaluating Manganese, Zinc, and Copper Metal Toxicity on SH-SY5Y Cells in Establishing an Idiopathic Parkinson’s Disease Model
Source: Int J Mol Sci. 2023 Nov 9;24(22):16129. doi: 10.3390/ijms242216129 (PMC10671677; doi:10.3390/ijms242216129)
Supplement: Supplementary file 1 [file ijms-24-16129-s001.zip]

Archive with 1 entries (1 files):
- ijms-2665653-supplementary.pdf
